# Supplementary material for: White-nose syndrome restructures bat skin microbiomes
Source: Microbiol Spectr. 2023 Oct 27;11(6):e02715-23. doi: 10.1128/spectrum.02715-23 (PMC10714735; doi:10.1128/spectrum.02715-23)
Supplement: Table S1 — Sample list. [file spectrum.02715-23-s0009.csv]

Table S1. Complete list of bat and substrate samples with accompanying metadata.
State	Site	Sample Date	WNS Status	Species
New York	Bennett Hill and Hitchcock Mine	1/27/2011	Positive	MYLU
Missouri	Powder Mill Creek Cave	3/20/2012	Negative	MYLU
Tennessee	Bellamy Cave	2/27/2012	Positive	MYLU
Tennessee	New Mammoth Cave	3/26/2012	Negative	MYLU
Wisconsin	Boscobel Bear	3/9/2013	Negative	MYLU
Virginia	Craig Barn	6/28/2012	Negative	MYLU
Virginia	Linway Terrace	7/2/2012	Negative	MYLU
Illinois	Blackball Mine	1/30/2013	Positive	MYLU
Arkansas	Hidden Springs	3/6/2013	Negative	MYLU
Kentucky	Saltpeter Cave	1/17/2014	Positive	MYLU
Kentucky	Saltpeter Cave	1/17/2014	Positive	MYLU
Kentucky	Saltpeter Cave	1/17/2014	Negative	MYLU
New Jersey	Hibernia Mine	3/15/2012	Positive	MYLU
New Jersey	Hibernia Mine	3/15/2012	Positive	MYLU
New Jersey	Hibernia Mine	3/15/2012	Positive	MYLU
New Jersey	Hibernia Mine	3/15/2012	Positive	MYLU
Minnesota	Soudan Underground Mine	3/14/2012	Positive	MYLU
Minnesota	Soudan Underground Mine	3/14/2012	Negative	MYLU
Minnesota	Soudan Underground Mine	3/14/2012	Positive	MYLU
Indiana	Binkley Cave	1/17/2014	Positive	MYLU
Indiana	Binkley Cave	1/17/2014	Positive	MYLU
Indiana	Binkley Cave	1/17/2014	Positive	MYLU
Michigan	Iron Mountain Mine	11/5/2011	Negative	MYLU
Michigan	Iron Mountain Mine	11/5/2011	Negative	MYLU
New York	Bull Mine	3/7/2011	Positive	MYLU
New York	Bull Mine	3/7/2011	Positive	MYLU
New York	Bull Mine	3/7/2011	Positive	MYLU
Tennessee	East Fork Saltpeter	1/17/2013	Positive	MYLU
Tennessee	East Fork Saltpeter	1/17/2013	Positive	MYLU
Tennessee	East Fork Saltpeter	1/17/2013	Positive	MYLU
Tennessee	Cooper Creek Cave	1/10/2012	Positive	MYLU
Kentucky	B and O Cave	12/5/2012	Positive	MYLU
Kentucky	B and O Cave	12/5/2012	Positive	MYLU
Massachusetts	Princeton	5/24/2011	Positive	MYLU
Massachusetts	Princeton	5/25/2011	Positive	MYLU
Massachusetts	Princeton	5/26/2011	Positive	MYLU
Massachusetts	Princeton	5/27/2011	Positive	MYLU
New Hampshire	Merrill	5/31/2012	Negative	MYLU
New Hampshire	Merrill	5/31/2012	Negative	MYLU
New Hampshire	Merrill	5/31/2012	Positive	MYLU
New Hampshire	Merrill	5/31/2012	Negative	MYLU
New Hampshire	Merrill	5/31/2012	Positive	MYLU
New Hampshire	Merrill	5/31/2012	Negative	MYLU
New Hampshire	Merrill	5/31/2012	Negative	MYLU
Virginia	Tawney's	11/8/2011	Positive	MYLU
Virginia	Tawney's	11/8/2011	Positive	MYLU
Virginia	Tawney's	11/8/2011	Positive	MYLU
Virginia	Tawney's	11/8/2011	Positive	MYLU
Virginia	Tawney's	11/8/2011	Positive	MYLU
Virginia	Tawney's	11/8/2011	Negative	MYLU
New York	Knox Cave	2/16/2012	Positive	MYLU
Virginia	Starr Chapel	3/29/2012	Positive	MYLU
New York	Knox Cave	2/16/2012	Positive	MYLU
New York	Knox Cave	2/16/2012	Positive	MYLU
New York	Knox Cave	2/16/2012	Positive	MYLU
Tennessee	Wolf River Cave	3/7/2014	Positive	MYLU
Tennessee	Wolf River Cave	3/7/2014	Positive	MYLU
Wisconsin	Horseshoe Bay	4/17/2014	Negative	MYLU
Wisconsin	Horseshoe Bay	4/17/2014	Negative	MYLU
Wisconsin	Horseshoe Bay	4/17/2014	Negative	MYLU
Illinois	Zimmerman	3/24/2014	Positive	MYLU
Illinois	Zimmerman	3/24/2014	Positive	MYLU
Illinois	Zimmerman	3/24/2014	Positive	MYLU
Illinois	Blackball Mine	3/25/2014	Positive	MYLU
Illinois	Blackball Mine	3/25/2014	Positive	MYLU
Wisonsin	Bear Creek	3/8/2014	Negative	MYLU
Wisonsin	Bear Creek	3/8/2014	Negative	MYLU
Wisonsin	Bear Creek	3/8/2014	Negative	MYLU
Missouri	Lime Kiln	1/7/2014	Negative	MYLU
Missouri	Lime Kiln	1/7/2014	Positive	MYLU
Missouri	Lime Kiln	1/7/2014	Positive	MYLU
Missouri	Lime Kiln	1/7/2014	Positive	MYLU
Missouri	Lime Kiln	1/7/2014	Negative	MYLU
Missouri	Lime Kiln	1/7/2014	Negative	MYLU
Missouri	Great Scott Cave	1/22/2014	Positive	MYLU
Missouri	Great Scott Cave	1/22/2014	Positive	MYLU
Missouri	Great Scott Cave	1/22/2014	Positive	MYLU
Missouri	Great Scott Cave	1/22/2014	Positive	MYLU
New Jersey	Hibernia Mine	3/11/2014	Positive	MYLU
New Jersey	Hibernia Mine	3/11/2014	Positive	MYLU
New Jersey	Hibernia Mine	3/11/2014	Positive	MYLU
New Jersey	Hibernia Mine	3/11/2014	Positive	MYLU
New York	Walter Williams Preserve	12/12/2013	Positive	MYLU
New York	Walter Williams Preserve	12/12/2013	Positive	MYLU
New York	Walter Williams Preserve	12/12/2013	Positive	MYLU
New York	Walter Williams Preserve	12/12/2013	Positive	MYLU
New York	Walter Williams Preserve	12/12/2013	Positive	MYLU
New York	Walter Williams Preserve	12/12/2013	Positive	MYLU
Virginia	Wares	1/29/2014	Positive	MYLU
New Jersey	Hiberia Mine	3/10/2015	Positive	MYLU
New Jersey	Hiberia Mine	3/10/2015	Positive	MYLU
New York	Hailes Cave	2/17/2015	Positive	MYLU
New York	Hailes Cave	2/17/2015	Positive	MYLU
New York	Hailes Cave	2/17/2015	Positive	MYLU
New York	Hailes Cave	2/17/2015	Positive	MYLU
New York	Hailes Cave	2/17/2015	Negative	MYLU
Virginia	Big Salt Cave	2/10/2015	Positive	MYLU
Virginia	Big Salt Cave	2/10/2015	Positive	MYLU
West Virginia	Bowden Cave	2/13/2015	Positive	MYLU
Vermont	Aeolus	11/17/2015	Negative	MYLU
Vermont	Aeolus	11/17/2015	Positive	MYLU
Vermont	Aeolus	3/9/2016	Positive	MYLU
Vermont	Aeolus	3/9/2016	Positive	MYLU
Vermont	Aeolus	3/9/2016	Negative	MYLU
Missouri	Coldwater Springs Cave	3/11/2015	Positive	MYLU
Missouri	Coldwater Springs Cave	3/11/2015	Positive	MYLU
Michigan	Youngs Adit	2/24/2015	Negative	MYLU
Wisconsin	Maiden Rock	2/9/2016	Positive	MYLU
Wisconsin	Maiden Rock	2/9/2016	Positive	MYLU
Virginia	Wares	2/10/2016	Positive	MYLU
New Hampshire	Odiorne Point	3/4/2013	Positive	EPFU
New Hampshire	Odiorne Point	3/5/2015	Negative	EPFU
Wisconsin	Elroy Sparta	11/29/2012	Negative	EPFU
Wisconsin	Johnston Pottery	11/30/2012	Negative	EPFU
Massachusetts	Sevastio	7/13/2011	Negative	EPFU
Massachusetts	Sevastio	7/13/2011	Negative	EPFU
West Virginia	Greenville Saltpeter Cave	3/7/2012	Positive	EPFU
Iowa	Dancehall Cave	1/14/2013	Positive	EPFU
Iowa	Dancehall Cave	1/14/2013	Negative	EPFU
Iowa	Dancehall Cave	1/14/2013	Positive	EPFU
Michigan	Norway Mine	11/5/2011	Negative	EPFU
Michigan	Norway Mine	11/5/2011	Negative	EPFU
Delaware	Fort Delaware	2/16/2012	Negative	EPFU
Delaware	Fort Delaware	2/16/2012	Positive	EPFU
Delaware	Fort Delaware	2/16/2012	Positive	EPFU
Delaware	Fort Delaware	2/16/2012	Negative	EPFU
Delaware	Fort Delaware	2/16/2012	Positive	EPFU
New York	Bull Mine	3/7/2011	Positive	EPFU
Vermont	Ely Copper Mine	3/2/2011	Positive	EPFU
Vermont	Ely Copper Mine	3/2/2011	Negative	EPFU
Tennessee	Cooper Creek Cave	1/10/2012	Negative	EPFU
Tennessee	Cooper Creek Cave	1/10/2012	Negative	EPFU
Tennessee	Worley's Cave	1/17/2012	Positive	EPFU
Tennessee	Worley's Cave	1/17/2012	Negative	EPFU
Tennessee	Worley's Cave	1/17/2012	Negative	EPFU
New Hampshire	Odiorne Point	3/16/2012	Negative	EPFU
New Hampshire	Odiorne Point	3/16/2012	Negative	EPFU
New Hampshire	Odiorne Point	3/16/2012	Positive	EPFU
Illinois	Zimmerman	3/24/2014	Positive	EPFU
Illinois	Zimmerman	3/24/2014	Positive	EPFU
Wisonsin	Bear Creek	3/8/2014	Negative	EPFU
Missouri	Great Scott Cave	1/22/2014	Positive	EPFU
Indiana	Clyfty Cave	1/19/2013	Positive	EPFU
North Carolina	Cranberry Iron Mine	1/29/2013	Negative	EPFU
North Carolina	Cranberry Iron Mine	1/29/2013	Negative	EPFU
North Carolina	Cranberry Iron Mine	1/29/2013	Positive	EPFU
Delaware	Fort Delaware	2/19/2014	Negative	EPFU
Delaware	Fort Delaware	2/19/2014	Negative	EPFU
Delaware	Fort Delaware	2/19/2014	Positive	EPFU
Delaware	Fort Delaware	2/19/2014	Negative	EPFU
New York	South Bethlehem	1/17/2014	Positive	EPFU
New York	South Bethlehem	1/17/2014	Positive	EPFU
New York	South Bethlehem	1/17/2014	Negative	EPFU
Virginia	Mill Hill	1/30/2014	Positive	EPFU
Virginia	Woods Terry	2/11/2014	Negative	EPFU
Delaware	Fort Delaware	2/12/2015	Positive	EPFU
Delaware	Fort Delaware	2/12/2015	Negative	EPFU
Maryland	Crabtree	2/27/2015	Positive	EPFU
Maryland	Crabtree	2/27/2015	Positive	EPFU
New York	Williams Lake Mine	2/3/2015	Positive	EPFU
West Virginia	Kline Gap	2/6/2015	Positive	EPFU
West Virginia	Kline Gap	2/6/2015	Positive	EPFU
Iowa	Dancehall Cave	2/16/2016	Positive	EPFU
Maryland	Stickpile Tunnel	2/19/2016	Negative	EPFU
Maryland	Stickpile Tunnel	2/19/2016	Negative	EPFU
Missouri	Coldwater Springs Cave	3/11/2015	Positive	EPFU
Oklahoma	Crystal Cave	1/19/2012	Negative	PESU
Virginia	Kelly Cave	4/4/2012	Positive	PESU
Illinois	Blackball Mine	2/6/2013	Negative	PESU
Alabama	Gross Skeleton Cave	2/19/2013	Negative	PESU
Alabama	Quarry Cave	2/20/2013	Negative	PESU
Arkansas	Devil's Den Cave	1/15/2013	Negative	PESU
Arkansas	Devil's Den Cave	1/15/2013	Negative	PESU
Alabama	Collier Cave	2/21/2013	Negative	PESU
Georgia	White River Cave	2/27/2014	Negative	PESU
Georgia	Black Diamond Tunnel	3/4/2014	Positive	PESU
Georgia	Black Diamond Tunnel	3/4/2014	Negative	PESU
Georgia	Sitton's Cave	3/18/2014	Positive	PESU
North Carolina	Big Ridge Mine	2/3/2014	Positive	PESU
North Carolina	Big Ridge Mine	2/3/2014	Positive	PESU
South Carolina	Stumphouse Tunnel	2/6/2013	Negative	PESU
South Carolina	Stumphouse Tunnel	2/6/2013	Negative	PESU
West Virginia	Greenville Saltpeter Cave	3/7/2012	Positive	PESU
West Virginia	Greenville Saltpeter Cave	3/7/2012	Positive	PESU
West Virginia	Greenville Saltpeter Cave	3/7/2012	Positive	PESU
West Virginia	Greenville Saltpeter Cave	3/7/2012	Positive	PESU
West Virginia	Arbogast/Cave Hollow	1/25/2012	Positive	PESU
West Virginia	Arbogast/Cave Hollow	1/25/2012	Positive	PESU
West Virginia	Arbogast/Cave Hollow	1/25/2012	Positive	PESU
West Virginia	Arbogast/Cave Hollow	1/25/2012	Positive	PESU
Indiana	Binkley Cave	1/17/2014	Negative	PESU
Mississippi	Louisville Culverts	1/15/2014	Negative	PESU
Mississippi	Louisville Culverts	1/15/2014	Positive	PESU
Mississippi	Louisville Culverts	1/15/2014	Positive	PESU
Mississippi	Louisville Culverts	1/15/2014	Positive	PESU
Mississippi	Louisville Culverts	1/15/2014	Positive	PESU
Maryland	Indigo Tunnel	3/7/2014	Positive	PESU
Maryland	Indigo Tunnel	3/7/2014	Positive	PESU
Maryland	Indigo Tunnel	3/7/2014	Positive	PESU
Maryland	Indigo Tunnel	3/7/2014	Negative	PESU
Tennessee	East Fork Saltpeter	1/17/2013	Negative	PESU
Tennessee	East Fork Saltpeter	1/17/2013	Positive	PESU
Tennessee	East Fork Saltpeter	1/17/2013	Positive	PESU
Tennessee	East Fork Saltpeter	1/17/2013	Negative	PESU
Tennessee	Worley's Cave	1/17/2012	Positive	PESU
Tennessee	Worley's Cave	1/17/2012	Positive	PESU
Tennessee	Worley's Cave	1/17/2012	Positive	PESU
Kentucky	B and O Cave	12/5/2012	Positive	PESU
Illinois	Illinois Caverns	2/12/2013	Positive	PESU
Illinois	Illinois Caverns	2/12/2013	Positive	PESU
Illinois	Illinois Caverns	2/12/2013	Positive	PESU
Illinois	Illinois Caverns	2/12/2013	Positive	PESU
Illinois	Illinois Caverns	2/12/2013	Negative	PESU
Tennessee	Bellamy Cave	11/15/2011	Positive	PESU
Tennessee	Bellamy Cave	11/15/2011	Negative	PESU
Tennessee	Bellamy Cave	11/15/2011	Positive	PESU
Tennessee	Bellamy Cave	11/15/2011	Positive	PESU
Tennessee	Bellamy Cave	11/15/2011	Positive	PESU
Virginia	Tawney's	11/8/2011	Negative	PESU
Alabama	Key Wildlife Refuge	2/6/2014	Negative	PESU
Alabama	Key Wildlife Refuge	2/6/2014	Positive	PESU
Alabama	Key Wildlife Refuge	2/6/2014	Negative	PESU
Alabama	Sauta Wildlife Refuge	3/5/2014	Positive	PESU
Alabama	Sauta Wildlife Refuge	3/5/2014	Negative	PESU
Alabama	Sauta Wildlife Refuge	3/5/2014	Positive	PESU
Tennessee	Wolf River Cave	3/7/2014	Positive	PESU
Tennessee	Wolf River Cave	3/7/2014	Positive	PESU
Tennessee	Wolf River Cave	3/7/2014	Positive	PESU
Tennessee	Wolf River Cave	3/7/2014	Positive	PESU
Alabama	Key Wildlife Refuge	2/21/2015	Positive	PESU
Alabama	Key Wildlife Refuge	2/21/2015	Positive	PESU
Alabama	Key Wildlife Refuge	2/21/2015	Positive	PESU
Alabama	Key Wildlife Refuge	2/21/2015	Negative	PESU
Alabama	Key Wildlife Refuge	2/21/2015	Positive	PESU
Illinois	Zimmerman	3/24/2014	Positive	PESU
Illinois	Zimmerman	3/24/2014	Positive	PESU
Illinois	Zimmerman	3/24/2014	Negative	PESU
Illinois	Blackball Mine	3/25/2014	Positive	PESU
Illinois	Blackball Mine	3/25/2014	Positive	PESU
Illinois	Blackball Mine	3/25/2014	Positive	PESU
Wisonsin	Bear Creek	3/8/2014	Negative	PESU
Missouri	Lime Kiln	1/7/2014	Positive	PESU
Missouri	Lime Kiln	1/7/2014	Negative	PESU
Missouri	Lime Kiln	1/7/2014	Positive	PESU
Missouri	Great Scott Cave	1/22/2014	Positive	PESU
Indiana	Clyfty Cave	1/19/2013	Positive	PESU
Indiana	Clyfty Cave	1/19/2013	Positive	PESU
North Carolina	Big Ridge Mica Mine	2/20/2013	Positive	PESU
Arkansas	Devil's Cave	3/7/2014	Negative	PESU
Arkansas	Devil's Cave	3/7/2014	Negative	PESU
Arkansas	Devil's Cave	3/7/2014	Negative	PESU
Arkansas	Devil's Cave	3/7/2014	Negative	PESU
Mississippi	Tripoli Chalk Mine	1/9/2014	Negative	PESU
Mississippi	Tripoli Chalk Mine	1/9/2014	Negative	PESU
Mississippi	Nanih Waiya Cave	1/14/2014	Positive	PESU
Mississippi	Nanih Waiya Cave	1/14/2014	Negative	PESU
Mississippi	Nanih Waiya Cave	1/14/2014	Negative	PESU
South Carolina	Stumphouse Tunnel	2/26/2014	Positive	PESU
South Carolina	Stumphouse Tunnel	2/26/2014	Positive	PESU
South Carolina	Stumphouse Tunnel	2/26/2014	Positive	PESU
South Carolina	Stumphouse Tunnel	2/26/2014	Negative	PESU
Virginia	Wares	1/29/2014	Positive	PESU
Virginia	Mill Hill	1/30/2014	Positive	PESU
Virginia	Woods Terry	2/11/2014	Positive	PESU
Virginia	Woods Terry	2/11/2014	Positive	PESU
Virginia	Woods Terry	2/11/2014	Positive	PESU
Arkansas	Back Obeyond Cave	1/18/2015	Negative	PESU
Arkansas	Keizor Cave	1/30/2015	Positive	PESU
Arkansas	Keizor Cave	1/30/2015	Positive	PESU
Arkansas	Keizor Cave	1/30/2015	Positive	PESU
Georgia	White River Cave	2/24/2015	Positive	PESU
Georgia	White River Cave	2/24/2015	Positive	PESU
Georgia	White River Cave	2/24/2015	Positive	PESU
Georgia	Sitton's Cave	3/10/2015	Positive	PESU
Georgia	Sitton's Cave	3/10/2015	Positive	PESU
Indiana	Clyfty Cave	1/10/2015	Positive	PESU
Oklahoma	Crystal Cave	1/15/2015	Negative	PESU
Oklahoma	Crystal Cave	1/15/2015	Negative	PESU
Oklahoma	Crystal Cave	1/15/2015	Negative	PESU
South Carolina	Stumphouse Tunnel	3/2/2015	Positive	PESU
Kentucky	Lee Cave	2/6/2015	Negative	PESU
Kentucky	Lee Cave	2/6/2015	Positive	PESU
Tennessee	East Fork Saltpeter	1/14/2015	Positive	PESU
Tennessee	East Fork Saltpeter	1/14/2015	Positive	PESU
Tennessee	East Fork Saltpeter	1/14/2015	Positive	PESU
West Virginia	Kline Gap	2/6/2015	Positive	PESU
Alabama	Collier Cave	2/2/2016	Positive	PESU
Alabama	Collier Cave	2/2/2016	Positive	PESU
Alabama	Collier Cave	2/2/2016	Positive	PESU
Arkansas	Back Obeyond Cave	1/29/2016	Positive	PESU
Arkansas	Back Obeyond Cave	1/29/2016	Positive	PESU
Georiga	Black Diamond Tunnel	3/1/2016	Positive	PESU
Georiga	Black Diamond Tunnel	3/1/2016	Positive	PESU
Mississippi	Beldings Cave	2/5/2016	Negative	PESU
Mississippi	Beldings Cave	2/5/2016	Negative	PESU
Wisconsin	Maiden Rock	2/9/2016	Negative	PESU
West Virginia	Greenville Saltpetre Cave	2/10/2016	Positive	PESU
West Virginia	Greenville Saltpetre Cave	2/10/2016	Positive	PESU
West Virginia	Greenville Saltpetre Cave	2/10/2016	Positive	PESU
West Virginia	Greenville Saltpetre Cave	2/10/2016	Negative	PESU
West Virginia	Greenville Saltpetre Cave	2/10/2016	Positive	PESU
Virginia	Wares	2/10/2016	Positive	PESU
Tennessee	East Fork Saltpeter	3/22/2016	Positive	PESU
Tennessee	East Fork Saltpeter	3/22/2016	Positive	PESU
New Hampshire	Odiorne Point	4/19/2013	Negative	SUB
New Hampshire	Odiorne Point	3/5/2015	Negative	SUB
New York	Altamont	7/17/2011	Negative	SUB
Pennsylvania	Canoe Creek	4/5/2012	Positive	SUB
Pennsylvania	Long Run Mine	4/9/2012	Positive	SUB
Missouri	Powder Mill Creek Cave	3/20/2012	Negative	SUB
Missouri	Powder Mill Creek Cave	2/6/2013	Negative	SUB
Tennessee	New Mammoth Cave	3/26/2012	Negative	SUB
Tennessee	Pearsons Cave	3/27/2012	Negative	SUB
Oklahoma	Crystal Cave	1/19/2012	Negative	SUB
Virginia	Linway Terrace	7/2/2012	Negative	SUB
Illinois	Blackball Mine	1/30/2013	Negative	SUB
Illinois	Blackball Mine	2/6/2013	Negative	SUB
Alabama	Gross Skeleton Cave	2/19/2013	Negative	SUB
Alabama	Quarry Cave	2/20/2013	Negative	SUB
Alabama	Collier Cave	2/8/2012	Negative	SUB
Arkansas	Hidden Springs	3/6/2013	Negative	SUB
Arkansas	Hidden Springs	3/6/2013	Negative	SUB
Arkansas	Hidden Springs	3/6/2013	Negative	SUB
Arkansas	Devil's Den Cave	1/15/2013	Positive	SUB
North Carolina	Hazel Creek	2/5/2013	Negative	SUB
Alabama	Collier Cave	2/21/2013	Negative	SUB
Georgia	White River Cave	2/27/2014	Positive	SUB
North Carolina	Big Ridge Mine	2/3/2014	Positive	SUB
Kentucky	Saltpeter Cave	1/17/2014	Positive	SUB
Kentucky	Saltpeter Cave	1/17/2014	Positive	SUB
South Carolina	Stumphouse Tunnel	2/6/2013	Negative	SUB
Indiana	Binkley Cave	1/17/2014	Positive	SUB
Indiana	Binkley Cave	1/17/2014	Negative	SUB
Iowa	Dancehall Cave	1/14/2013	Positive	SUB
Iowa	Dancehall Cave	1/14/2013	Negative	SUB
Iowa	Dancehall Cave	1/14/2013	Positive	SUB
Florida	Meffords	2/24/2014	Negative	SUB
Florida	Meffords	2/24/2014	Negative	SUB
Mississippi	Louisville Culverts	1/15/2014	Negative	SUB
Mississippi	Louisville Culverts	1/15/2014	Negative	SUB
Maryland	Indigo Tunnel	3/7/2014	Negative	SUB
Maryland	Indigo Tunnel	3/7/2014	Positive	SUB
Tennessee	East Fork Saltpeter	1/17/2013	Negative	SUB
Tennessee	East Fork Saltpeter	1/17/2013	Positive	SUB
Kentucky	B and O Cave	12/5/2012	Positive	SUB
Missouri	Great Scott Cave	1/22/2013	Negative	SUB
Missouri	Great Scott Cave	1/22/2013	Positive	SUB
Illinois	Illinois Caverns	2/12/2013	Negative	SUB
Illinois	Illinois Caverns	2/12/2013	Positive	SUB
Alabama	Key Wildlife Refuge	2/6/2014	Negative	SUB
Alabama	Sauta Wildlife Refuge	3/5/2014	Positive	SUB
Alabama	Sauta Wildlife Refuge	3/5/2014	Negative	SUB
Tennessee	Wolf River Cave	3/7/2014	Positive	SUB
Tennessee	Wolf River Cave	3/7/2014	Positive	SUB
Wisconsin	Horseshoe Bay	4/17/2014	Negative	SUB
Illinois	Zimmerman	3/24/2014	Negative	SUB
Illinois	Zimmerman	3/24/2014	Positive	SUB
Illinois	Zimmerman	3/24/2014	Positive	SUB
Illinois	Zimmerman	3/24/2014	Positive	SUB
Illinois	Blackball Mine	3/25/2014	Positive	SUB
Illinois	Blackball Mine	3/25/2014	Negative	SUB
Illinois	Blackball Mine	3/25/2014	Positive	SUB
Missouri	Lime Kiln	1/7/2014	Negative	SUB
Missouri	Lime Kiln	1/7/2014	Positive	SUB
Missouri	Great Scott Cave	1/22/2014	Positive	SUB
North Carolina	Big Ridge Mica Mine	2/20/2013	Positive	SUB
Arkansas	Devil's Cave	3/7/2014	Negative	SUB
Arkansas	Devil's Cave	3/7/2014	Negative	SUB
Arkansas	Devil's Cave	3/7/2014	Negative	SUB
Delaware	Fort Delaware	2/19/2014	Negative	SUB
Delaware	Fort Delaware	2/19/2014	Positive	SUB
Mississippi	Tripoli Chalk Mine	1/9/2014	Negative	SUB
Mississippi	Tripoli Chalk Mine	1/9/2014	Negative	SUB
Mississippi	Nanih Waiya Cave	1/14/2014	Negative	SUB
Mississippi	Nanih Waiya Cave	1/14/2014	Positive	SUB
Mississippi	Nanih Waiya Cave	1/14/2014	Positive	SUB
New Jersey	Hibernia Mine	3/11/2014	Positive	SUB
New Jersey	Hibernia Mine	3/11/2014	Positive	SUB
New Jersey	Hibernia Mine	3/11/2014	Positive	SUB
New Jersey	Hibernia Mine	3/11/2014	Positive	SUB
New York	Walter Williams Preserve	12/12/2013	Positive	SUB
New York	Walter Williams Preserve	12/12/2013	Positive	SUB
New York	South Bethlehem	1/17/2014	Negative	SUB
South Carolina	Stumphouse Tunnel	2/26/2014	Positive	SUB
South Carolina	Stumphouse Tunnel	2/26/2014	Negative	SUB
Texas	Cedar Cave	2/1/2014	Negative	SUB
Virginia	Mill Hill	1/30/2014	Negative	SUB
Arkansas	Keizor Cave	1/30/2015	Negative	SUB
Arkansas	Keizor Cave	1/30/2015	Negative	SUB
Delaware	Fort Delaware	2/12/2015	Negative	SUB
Delaware	Fort Delaware	2/12/2015	Negative	SUB
Delaware	Fort Delaware	2/12/2015	Negative	SUB
Georgia	White River Cave	2/24/2015	Negative	SUB
Georgia	White River Cave	2/24/2015	Negative	SUB
Georgia	White River Cave	2/24/2015	Negative	SUB
Georgia	Sitton's Cave	3/10/2015	Positive	SUB
Georgia	Sitton's Cave	3/10/2015	Positive	SUB
Indiana	Clyfty Cave	1/10/2015	Negative	SUB
Indiana	Clyfty Cave	1/10/2015	Negative	SUB
Indiana	Clyfty Cave	1/10/2015	Positive	SUB
Indiana	Clyfty Cave	1/10/2015	Negative	SUB
Maryland	Crabtree	2/27/2015	Negative	SUB
Maryland	Crabtree	2/27/2015	Negative	SUB
Maryland	Crabtree	2/27/2015	Negative	SUB
Maryland	Crabtree	2/27/2015	Positive	SUB
New Jersey	Hiberia Mine	3/10/2015	Positive	SUB
New Jersey	Hiberia Mine	3/10/2015	Positive	SUB
New Jersey	Hiberia Mine	3/10/2015	Positive	SUB
New Jersey	Hiberia Mine	3/10/2015	Negative	SUB
New York	Williams Lake Mine	2/3/2015	Negative	SUB
New York	Williams Lake Mine	2/3/2015	Positive	SUB
New York	Williams Lake Mine	2/3/2015	Negative	SUB
South Carolina	Stumphouse Tunnel	3/2/2015	Negative	SUB
South Carolina	Stumphouse Tunnel	3/2/2015	Negative	SUB
South Carolina	Stumphouse Tunnel	3/2/2015	Positive	SUB
Kentucky	Lee Cave	2/6/2015	Negative	SUB
Kentucky	Lee Cave	2/6/2015	Negative	SUB
Virginia	Big Salt Cave	2/10/2015	Positive	SUB
Arkansas	Back Obeyond Cave	1/29/2016	Positive	SUB
Arkansas	Back Obeyond Cave	1/29/2016	Negative	SUB
Georiga	Black Diamond Tunnel	3/1/2016	Negative	SUB
Iowa	Dancehall Cave	2/16/2016	Negative	SUB
Iowa	Dancehall Cave	2/16/2016	Negative	SUB
Maryland	Stickpile Tunnel	2/19/2016	Negative	SUB
Mississippi	Beldings Cave	2/5/2016	Negative	SUB
North Carolina	Big Ridge Mica Mine	2/10/2015	Negative	SUB
North Carolina	Big Ridge Mica Mine	2/10/2015	Negative	SUB
Michigan	Youngs Adit	2/23/2015	Negative	SUB
Wisconsin	Maiden Rock	2/9/2016	Positive	SUB
Virginia	Wares	2/10/2016	Positive	SUB
Virginia	Wares	2/10/2016	Positive	SUB
Tennessee	East Fork Saltpeter	3/22/2016	Negative	SUB
Tennessee	East Fork Saltpeter	3/22/2016	Positive	SUB
