# Supplementary material for: White-nose syndrome restructures bat skin microbiomes
Source: Microbiol Spectr. 2023 Oct 27;11(6):e02715-23. doi: 10.1128/spectrum.02715-23 (PMC10714735; doi:10.1128/spectrum.02715-23)
Supplement: Table S2 — 16S and ITS orders per species. [file spectrum.02715-23-s0010.csv]

Table S2. Complete list of skin bacterial (16S) and fungal (ITS) orders per species.
16S							ITS
E. fuscus		M. lucifugus		P. subflavus			E. fuscus		M. lucifugus		P. subflavus
Pseudomonadales	66.48	Enterobacteriales	15.3	Pseudomonadales	21		Saccharomycetales	25.6	Saccharomycetales	49.4	Saccharomycetales	79.2
Actinomycetales	6.13	Actinomycetales	12.7	Rhizobiales	12.3		Capnodiales	22.1	Capnodiales	8.5	Diaporthales	5
Lactobacillales	5.65	Pseudomonadales	12.3	Actinomycetales	9.9		Ascomycota; unidentified	10.7	Onygenales	8.2	Hypocreales	2.6
Pasteurellales	2.93	Flavobacteriales	9.8	Enterobacteriales	6.1		Hypocreales	7.7	Sordariales	4.7	Capnodiales	1.7
Bacillales	2.04	Lactobacillales	9.6	Bacillales	5.3		Dothideales	7.2	Eurotiales	3.5	Eurotiales	1.4
Streptophyta	1.64	Sphingobacteriales	8.6	Burkholderiales	4.7		Eurotiales	6.1	Hypocreales	3.5	Unassigned	1.4
Neisseriales	1.61	Bacillales	8.1	Lactobacillales	4.6		Tremellomycetes	4.7	Pleosporales	3.3	Malasseziales	1
Rhizobiales	1.43	Aeromonadales	4.3	Sphingomonadales	4.4		Unidentified	2.4	Pezizomycetes	2.9	Leucosporidiales	0.7
Bacteroidales	1.4	Burkholderiales	3.6	Streptophyta	3.7		Unassigned	1.9	Unassigned	2.5	Pleosporales	0.6
Enterobacteriales	1.27	Rhizobiales	2.8	Flavobacteriales	3.7		Leucosporidiales	1.8	Polyporales	1.3	Wallemiales	0.6
Sphingobacteriales	1.23	Clostridiales	1.8	Oceanospirillales	2.4		Pleosporales	1.7	Pezizales	1.2	Sporidiobolales	0.5
Flavobacteriales	1.18	Xanthomonadales	1.3	Pasteurellales	2		Thelebolales	1.3	Trichosporonales	1	Ascomycota	0.5
Sphingomonadales	1.05	Caulobacterales	1.1	Xanthomonadales	1.7		Mortierellales	1.3	Wallemiales	0.8	Mortierellales	0.5
Burkholderiales	0.84	Neisseriales	0.7	Chromatiales	1.4		Wallemiales	0.9	Dothideomycetes	0.8	Microbotryomycetes	0.5
Clostridiales	0.74	Chromatiales	0.6	Caulobacterales	1.3		Helotiales	0.6	Leucosporidiales	0.8	Unidentified	0.4
Saprospirales	0.68	Streptophyta	0.6	Vibrionales	1.1		Microascales	0.5	Helotiales	0.6	Trichosporonales	0.3
Oceanospirillales	0.33	Sphingomonadales	0.6	Kiloniellales	1.1		Pezizales	0.4	Malasseziales	0.6	Helotiales	0.3
Rubrobacterales	0.33	Pasteurellales	0.5	envOPS12	1		Polyporales	0.3	Mortierellales	0.5	unidentified	0.3
Gemellales	0.33	Myxococcales	0.5	Acidimicrobiales	0.9		Glomerellales	0.3	Ascomycota	0.5	Thelebolales	0.3
Fusobacteriales	0.32	Nitrospirales	0.3	Saprospirales	0.9		unidentified	0.3	Unidentified	0.5	Polyporales	0.3
Rickettsiales	0.28	Saprospirales	0.3	Aeromonadales	0.8		Tremellales	0.2	Thelebolales	0.4	Cystofilobasidiales	0.2
Xanthomonadales	0.24	Alteromonadales	0.3	Rickettsiales	0.7		Trichosphaeriales	0.2	Agaricales	0.4	Russulales	0.2
Proteobacteria	0.19	iii1-15	0.3	SBR1031	0.7		Rozellomycota	0.1	Dothideales	0.4	Pezizales	0.1
Aeromonadales	0.16	Solirubrobacterales	0.2	Alteromonadales	0.6		Sporidiobolales	0.1	Sporidiobolales	0.3	Glomerellales	0.1
Spirochaetales	0.16	Fusobacteriales	0.2	Rhodobacterales	0.5		Malasseziales	0.1	unidentified	0.3	Microascales	0.1
Alteromonadales	0.09	Vibrionales	0.2	Campylobacterales	0.5		Onygenales	0.1	Rozellomycota	0.3	Agaricales	0.1
Solirubrobacterales	0.09	RB41	0.2	Clostridiales	0.4		Microbotryomycetes	0.1	Trechisporales	0.3	Dothideales	0.1
Cytophagales	0.07	Bacteroidales	0.2	Sphingobacteriales	0.3		Sordariales	0.1	Diaporthales	0.2	Sordariales	0.1
Betaproteobacteria	0.07	Syntrophobacterales	0.1	Rhodospirillales	0.3		Agaricostilbales	0.1	Trichosphaeriales	0.2	Tremellales	0.1
Cardiobacteriales	0.06	Bdellovibrionales	0.1	Cytophagales	0.3		Dothideomycetes	0.1	Hymenochaetales	0.2	Trichosphaeriales	0.1
Nitrosomonadales	0.06	Gemmatales	0.1	Thermales	0.2		Russulales	0.1	Cantharellales	0.2	Diversisporales	0.1
Acholeplasmatales	0.05	Cytophagales	0.1	Gitt-GS-136; unassigned	0.2		Agaricales	0.1	Russulales	0.2	Rozellomycota	0.1
Acidimicrobiales	0.05	Legionellales	0.1	Gemmatales	0.2		Cantharellales	0.1	Venturiales	0.2	Agaricomycetes	0
Legionellales	0.05	Salinisphaerales	0.1	Planctomycetales	0.2		Trichosporonales	0.1	Tremellales	0.1	Hymenochaetales	0
Thermales	0.05	Gemellales	0.1	Desulfovibrionales	0.2		Diversisporales	0.1	Cystofilobasidiales	0.1	Onygenales	0
Gemm-3; unassigned	0.05	Thiotrichales	0.1	MND1	0.2		Chaetothyriales	0	Chaetothyriales	0.1	Chaetothyriales	0
Rhodothermales	0.04	Thermales	0.1	Gammaproteobacteria	0.2		Cystofilobasidiales	0	Microascales	0.1	Trechisporales	0
Rhodospirillales	0.04	Pedosphaerales	0.1	Myxococcales	0.1		Hymenochaetales	0	Glomerellales	0.1	Tritirachiales	0
Chlamydiales	0.03	Rhodobacterales	0.1	Alphaproteobacteria	0.1		Leotiomycetes	0	Microbotryomycetes	0.1	Xylariales	0
Caulobacterales	0.03	Rickettsiales	0.1	agg27	0.1		Olpidiales	0	Xylariales	0.1	Filobasidiales	0
Erysipelotrichales	0.03	Nitrosomonadales	0.1	Desulfobacterales	0.1		Xylariales	0	Filobasidiales	0.1	Basidiobolales	0
Ellin329	0.03	Gaiellales	0.1	C114	0.1		Coniochaetales	0	Teloschistales	0.1	Amylocorticiales	0
Methylophilales	0.03	Pirellulales	0.1	iii1-15	0.1		Ophiostomatales	0	Agaricomycetes	0	Holtermanniales	0
Vibrionales	0.03	Rhodocyclales	0.1	Deinococcales	0.1		GS11	0	Basidiomycota	0	Archaeorhizomycetales	0
Rhodocyclales	0.02	Acidimicrobiales	0.1	MSB-5A5; unassigned	0.1		Botryosphaeriales	0	Spizellomycetales	0	Taphrinales	0
ZB2; unassigned	0.02	Rhodospirillales	0.1	wb1_H11	0.1		Filobasidiales	0	Corticiales	0	Mucorales	0
Campylobacterales	0.02	DS-18	0.1	Thiotrichales	0.1		Archaeorhizomycetales	0	Taphrinales	0	Melanosporales	0
BD1-5; unassigned	0.02	S085; unassigned	0.1	Ellin6529; unassigned	0.1		Coryneliales	0	Botryosphaeriales	0	Cantharellales	0
Nitriliruptorales	0.02	Oceanospirillales	0	Rhodocyclales	0.1		Mucorales	0	Microbotryomycetes	0	Olpidiales	0
SJA-4; unassigned	0.02	RB25; unassigned	0	Salinisphaerales	0.1		Phacidiales	0	Togniniales	0	Dothideomycetes	0
RB41	0.01	PK29	0	pLW-97	0.1		Togniniales	0	Olpidiales	0	GS04	0
Euzebyales	0.01	Gammaproteobacteria	0	RB41	0.1		GS04	0	Orbiliales	0	Teloschistales	0
Gemmatales	0.01	Deinococcales	0	Desulfuromonadales	0.1		Auriculariales	0	Agaricostilbales	0	Boletales	0
Rhodobacterales	0.01	Methylophilales	0	BME43; unassigned	0.1		Trechisporales	0	Basidiobolales	0	Botryosphaeriales	0
Chromatiales	0.01	Sva0725	0	SM2F09	0.1		Basidiobolales	0	Auriculariales	0	Basidiomycota	0
Alphaproteobacteria	0.01	Planctomycetales	0	SBR1093; unassigned	0.1		Diaporthales	0	Mucorales	0	Phacidiales	0
Gemmatimonadetes	0.01	Chlorophyta	0	Nitrospirales	0.1		Teloschistales	0	Diversisporales	0	Chytridiomycetes	0
ABY1	0.01	MIZ46	0	S085; unassigned	0.1		Chaetosphaeriales	0	Exobasidiales	0	Septobasidiales	0
Desulfovibrionales	0.01	CCU21	0	Rubrobacterales	0		Agaricomycetes	0	GS04	0	Calosphaeriales	0
Acidobacteriales	0.01	SM1D11	0	Chthoniobacterales	0		Archaeosporales	0	Lichenostigmatales	0	Ophiostomatales	0
Fimbriimonadales	0.01	Alphaproteobacteria	0	Solirubrobacterales	0		Venturiales	0	GS11	0	Auriculariales	0
Nitrospirales	0.01	Chroococcales	0	koll11; unassigned	0		Taphrinales	0	Melanosporales	0	Lecanorales	0
PRR-11; unassigned	0.01	Campylobacterales	0	028H05-P-BN-P5	0		Amylocorticiales	0	Tremellomycetes	0	Togniniales	0
OD1; unassigned	0.01	A31	0	Bacteroidales	0		Basidiomycota	0	Boletales	0	Archaeosporales	0
Mb-NB09; unassigned	0.01	MND1	0	Methylophilales	0		Erysiphales	0	Ustilaginales	0	Agaricostilbales	0
Myxococcales	0.01	SJA-36	0	JG30-KF-CM45	0		Septobasidiales	0	Ophiostomatales	0	GS11	0
NB1-j	0.01	envOPS12	0	Pirellulales	0		Gloeophyllales	0	Atheliales	0	GS26	0
S085; unassigned	0.01	Gitt-GS-136	0	Legionellales	0		Boletales	0	Peltigerales	0	Kriegeriales	0
Gemmatimonadales	0.01	SBR1031	0	Cerasicoccales	0		Atheliales	0	Chaetosphaeriales	0	Coniochaetales	0
AKYG1722	0.01	Proteobacteria	0	FAC88	0		Cystobasidiales	0	Erysiphales	0	Erythrobasidiales	0
Planctomycetales	0.01	Chlamydiales	0	mle1-48	0		Exobasidiales	0	Entylomatales	0	Atheliales	0
PHOS-HD29	0.01	PK329	0	Erysipelotrichales	0		Tritirachiales	0	Archaeorhizomycetales	0	Chaetosphaeriales	0
Ignavibacteriales	0	028H05-P-BN-P5	0	Gemmatimonadales	0		Xylonomycetes; GS34	0	Leotiomycetes	0	Dothideomycetes	0
Chlorophyta	0	Kiloniellales	0	Neisseriales	0		Sebacinales	0	Chytridiomycetes	0	Venturiales	0
SM2F11; unassigned	0	Alphaproteobacteria	0	SJA-4; unassigned	0		Rhytismatales	0	Cystobasidiales	0	Cystobasidiales	0
Phycisphaerales	0	Solibacterales	0	Opitutales	0				Septobasidiales	0	Golubeviales	0
WCHB1-41	0	FAC88	0	Gaiellales	0				Tritirachiales	0	Tremellomycetes	0
Pedosphaerales	0	SM2F11; unassigned	0	Proteobacteria	0				Archaeosporales	0
Deinococcales	0	Betaproteobacteria	0	Gemmatimonadetes	0				Lecanorales	0
iii1-15	0	Methylococcales	0	Chlamydiales	0				Coniochaetales	0
0319-7L14	0	PAUC37f; unassigned	0	PK29	0				GS26	0
Caldilineales	0	Gemm-3; unassigned	0	Acidobacteriales	0				Gloeophyllales	0
SBR1031	0	Rubrobacterales	0	Sva0725	0				Entomophthorales	0
Pirellulales	0	WD2101	0	Spirobacillales	0				Dothideomycetes	0
Procabacteriales	0	Cerasicoccales	0	Sediment-1	0				Umbilicariales	0
Bdellovibrionales	0	Ellin6529; unassigned	0	Planctomycetes; unassigned	0
Gammaproteobacteria	0	N1423WL	0	SC-I-84	0
Opitutales	0	Verrucomicrobiales	0	Gammaproteobacteria	0
		SJA-28; unassigned	0	Ellin6513	0
		Deltaproteobacteria	0	Oscillatoriales	0
		Thiohalorhabdales	0	Pseudanabaenales	0
		Mycoplasmatales	0	Betaproteobacteria	0
		JG30-KF-CM45	0	Methylococcales	0
		NB1-j	0	Cryptophyta	0
		Entomoplasmatales	0	ZB2; unassigned	0
		Chthoniobacterales	0	Betaproteobacteria	0
		WPS-2; unassigned	0	Verrucomicrobiales	0
		Fimbriimonadales	0	Pedosphaerales	0
		Ellin6067	0	Fimbriimonadales	0
		GN15; unassigned	0	Phycisphaerales	0
		Gemm-1; unassigned	0	Bacteroidetes; unassigned	0
		agg27	0
		A21b	0
		Gammaproteobacteria	0
		SC-I-84	0
		Bifidobacteriales	0
		258ds10	0
		koll11; unassigned	0
		CCM11a	0
		Coriobacteriales	0
		DRC31	0
		AKIW781	0
		Phycisphaerales	0
		PB19	0
		Cardiobacteriales	0
		FCPU426; unassigned	0
		Desulfovibrionales	0
		BHI80-139; unassigned	0
		Chloroflexi; unassigned	0
		WCHB1-50	0
		Erysipelotrichales	0
		S0208	0
		Cryptophyta	0
		Elusimicrobiales	0
		ZB2; unassigned	0
		Sediment-1	0
		Acidobacteria; unassigned	0
		Anaerolineae; unassigned	0
		AKYG1722	0
		Oscillatoriales	0
		Pseudanabaenales	0
		Clostridia; unassigned	0
		Hydrogenophilales	0
		IS-44	0
		Deltaproteobacteria	0
		AKYG885	0
		BD7-11; unassigned	0
		d113	0
		Pla3; unassigned	0
		S-BQ2-57	0
